# Supplementary material for: Outcomes of Salvage Trabeculectomy in Japanese Patients with Open-Angle Glaucoma and Persistent Intraocular Pressure Elevation Following Trabectome or Microhook Ab Interno Trabeculotomy
Source: J Clin Med. 2026 Jun 21;15(12):4826. doi: 10.3390/jcm15124826 (PMC13301107; doi:10.3390/jcm15124826)
Supplement: Supplementary file 1 [file jcm-15-04826-s001.zip]

Archive with 7 entries (6 files):
- S figures final/
- S figures final/S1 Participants ver2.pdf
- S figures final/S2 interval-stratified KM final.pdf
- S figures final/S3 KM WGA final.pdf
- S figures final/S4 cataract final.pdf
- S figures final/S5 IOP preMIGS and preTLE final.pdf
- S figures final/S6 Meds preMIGS and preTLE final.pdf
